# Supplementary material for: Novel Genetically Engineered Probiotics for Targeted Elimination of Pseudomonas aeruginosa in Intestinal Colonization
Source: Biomedicines. 2023 Sep 27;11(10):2645. doi: 10.3390/biomedicines11102645 (PMC10604247; doi:10.3390/biomedicines11102645)
Supplement: Supplementary file 1 [file biomedicines-11-02645-s001.zip]

Archive with 1 entries (1 files):
- biomedicines-2608585-supplementary.pdf
